# Supplementary material for: The Bacterial Amyloids Phenol Soluble Modulins from Staphylococcus aureus Catalyze Alpha-Synuclein Aggregation
Source: Int J Mol Sci. 2021 Oct 27;22(21):11594. doi: 10.3390/ijms222111594 (PMC8584152; doi:10.3390/ijms222111594)
Supplement: Supplementary file 1 [file ijms-22-11594-s001.zip]

Archive with 1 entries (1 files):
- ijms-1409207-supplementary.pdf
